# Supplementary material for: New Disulfiram Derivatives as MAGL-Selective Inhibitors
Source: Molecules. 2021 May 30;26(11):3296. doi: 10.3390/molecules26113296 (PMC8199291; doi:10.3390/molecules26113296)
Supplement: Supplementary file 1 [file molecules-26-03296-s001.zip]

Archive with 1 entries (1 files):
- molecules-1220078-supplementary.pdf
